# Supplementary material for: The effect of FMT and vitamin C on immunity-related genes in antibiotic-induced dysbiosis in mice
Source: PeerJ. 2023 May 11;11:e15356. doi: 10.7717/peerj.15356 (PMC10183171; doi:10.7717/peerj.15356)
Supplement: Supplemental Information 1 [file peerj-11-15356-s001.csv]

group	GZMB	CD3G	H2-AA	PSMB9	GAPDH	CD74	UBD	PSMB8	SAA3	H2-DMA	SAA1	SAA2	CCL5
Vc+Fecal	24.92915077	24.75503944	19.51820588	22.50477576	20.06472889	18.70990547	30.56424736	21.07335586	28.1636792	30.4888239	21.42962746	30.06515914	22.98475407
Vc+Fecal	23.98559361	24.68736924	19.25746251	22.31892642	20.12756261	18.27605551	29.16705249	21.08376053	28.25221666	30.41824417	24.12099932	29.32247313	23.05112641
Vc+Fecal	23.50917872	24.71520927	20.73469748	22.09073845	20.08928727	18.52592836	28.72873644	22.10897092	28.178173	30.24863634	23.46067015	29.0459448	22.75221975
Vc+Fecal	23.79590539	24.23086544	20.17579465	22.31698534	19.67242148	18.71065842	29.34475052	21.35108238	28.1555295	30.47781498	22.49538041	29.47103692	23.03367345
Fecal	22.41037024	23.8770094	17.48398617	21.13925043	19.53476056	19.41616643	27.83954154	21.0835032	28.4621224	30.5515469	19.75183928	29.98010126	22.4932011
Fecal	23.21508781	23.88623226	17.4523852	21.50748189	19.67950774	18.81905182	27.37851255	20.6015388	28.02564016	29.80666995	20.29539967	29.8416213	22.7496542
Fecal	23.06943313	23.29543329	17.46289151	21.336797	19.8748174	18.6988619	26.76499309	21.35469019	27.41307911	29.98522625	20.19265769	29.21327464	21.98649166
Fecal	22.99926014	23.38794193	17.51626666	21.2007577	20.09656841	19.09810322	26.95438607	20.87730834	27.84143186	30.47192052	20.05680762	29.28105097	22.00818007
Normal Saline	27.26859463	26.36149019	22.28751278	25.05306312	21.24968925	20.93842432	25.04921729	21.54481332	28.55136697	26.3738682	26.18820658	25.22247979	25.21402599
Normal Saline	26.02926817	26.29234704	22.34798921	24.9117353	20.93836561	21.65329334	24.50535591	22.45463301	28.01039519	26.5423144	26.77936748	24.46090584	24.65286883
Normal Saline	25.84974772	26.11074065	24.28931571	24.55054874	20.63547199	21.25013953	24.06817951	22.23861969	27.3411937	25.53247301	26.99955007	23.45819756	23.88002067
Normal Saline	25.99137738	25.81312676	23.11097433	24.79587983	20.3062056	21.15380159	24.06206966	22.81498579	27.18727449	25.06665594	27.27315443	23.53321511	23.87599897
Control	23.87541041	25.16052006	19.80605855	22.70060353	19.35568554	27.92389531	24.4241666	21.64920745	25.6203034	25.93753839	25.98689128	28.06193719	22.87478023
Control	24.91363531	25.18245745	19.7681053	23.19933274	19.86672789	27.54699442	24.20069619	21.2507045	25.25934893	25.19662251	26.11926487	28.27815938	22.35671608
Control	24.82667168	24.81678266	19.43533676	23.03909367	19.89928004	27.14946215	23.97838333	19.97848884	4.148140325	24.24047762	26.32161729	28.20017074	22.4722921
Control	24.64127916	24.84251034	19.40938389	22.86013689	20.00696241	27.29780536	23.49761541	NA	24.95485905	25.37214051	26.29680297	28.11421581	22.41483333
Abx	28.92745174	30.15415139	30.47775914	28.40573117	26.40347723	4.053375034	26.12141491	26.63508679	29.57164887	34.44657265	27.49749171	26.06042648	28.50326748
Abx	29.40823545	30.14153193	29.84527181	28.32173267	26.47154926	25.69255555	25.69720355	27.48519512	30.19664941	34.86461693	28.15181446	26.29656391	27.97089254
Abx	29.39117591	30.28893213	29.03752705	28.47018462	26.45052252	24.69369767	26.13258493	27.03916642	29.9328239	35.74326507	27.04824481	26.27617541	27.58958212
Abx	29.3227954	30.30381294	29.64894211	28.77845931	26.63219623	25.05564879	26.02274509	26.95732035	29.87151782	36.3518756	28.04771024	26.08641428	27.17300549
