# Supplementary material for: The effect of FMT and vitamin C on immunity-related genes in antibiotic-induced dysbiosis in mice
Source: PeerJ. 2023 May 11;11:e15356. doi: 10.7717/peerj.15356 (PMC10183171; doi:10.7717/peerj.15356)
Supplement: Supplemental Information 2 [file peerj-11-15356-s002.csv]

group	CD74	UBD	PSMB8	SAA3	H2-DMA	SAA1	SAA2	CCL5	GAPDH	GZMB	CD3G	H2-AA	PSMB9
Vc+Fecal	25.96378036	29.64915044	25.49527391	28.38586324	36.42064359	22.93816007	26.23170344	28.67546825	21.85910083	32.4209808	30.06103781	26.25568215	27.44983765
Vc+Fecal	25.38132782	28.98622874	25.73003553	28.51466625	35.16201507	24.7098869	25.79017487	29.36812447	21.85343214	31.66387366	30.48774341	26.03120766	27.09217141
Vc+Fecal	25.58479927	28.78058333	26.52488904	28.966779	34.6715477	24.33110682	25.44835836	29.02715969	21.70939358	31.70851998	30.01506216	27.15353263	27.02887252
Vc+Fecal	25.62990592	28.88026806	25.59958587	28.77212949	35.26183184	23.98770102	25.75629779	29.0043152	21.69047172	31.38469039	29.37622801	26.7725559	27.97676702
Fecal	24.39804833	26.80212619	23.20551524	28.56457711	34.12531326	20.6010377	24.73525388	28.24026476	20.36719898	31.45173679	27.73370997	25.98691134	26.039876
Fecal	24.78838417	26.30958682	22.9664159	28.33431284	33.86961179	21.16072006	24.41413504	28.18750054	20.31526666	30.2091906	27.8931404	26.18173574	25.22701303
Fecal	24.66175991	26.25794941	23.75636769	27.90918925	35.66516739	21.01558383	23.97524544	28.02280647	20.78292699	29.99486326	27.6129944	28.29612159	25.00590613
Fecal	24.51375705	26.53326965	23.71334364	27.94898796	33.77220172	21.26245326	24.39084568	27.86788057	20.98071147	29.98209805	26.93064578	28.05730855	25.93466045
Normal Saline	23.96951363	25.40747469	23.87934842	29.36800952	33.81487974	24.36243871	27.44001684	28.28599327	19.8886535	29.66687231	26.90815723	25.76598256	26.20645841
Normal Saline	24.29316285	25.19041459	24.13039275	28.89676579	33.54091033	24.80862584	27.24487426	28.15190344	20.19161159	31.12943334	27.17020381	25.58896533	26.63933687
Normal Saline	24.06422036	25.21195208	24.00154978	28.42547314	32.91990655	24.66931542	26.70136733	28.05074424	20.75281564	31.45390461	26.90856724	25.19308472	26.82307306
Normal Saline	23.99568241	25.39608072	24.00638325	28.81556409	34.11054644	25.20749583	26.85108589	27.50953657	20.41116245	30.71707851	26.02054912	25.04327382	26.6846273
Control	23.2760758	26.4139982	22.74199132	28.06275228	31.37185344	22.50719051	25.91335073	26.15208685	19.43822951	28.3243424	27.23178841	24.95288488	24.58524788
Control	22.89710729	25.37979535	22.26551495	28.11786473	31.25344928	24.61107409	25.13753348	26.1102561	19.6828678	29.29274667	26.99256677	24.89478623	24.39442453
Control	23.04375311	25.00540691	23.29926825	30.02284733	32.63402846	24.4300002	24.99728983	25.66111406	19.65304767	28.27279927	27.59185836	24.32944333	23.98881717
Control	23.24898031	25.19271153	22.7227093	NA	31.32830032	23.66861319	25.05314846	25.99190917	19.42979761	28.940665	27.75869787	24.86929625	24.36417277
Abx	27.31459703	26.73792487	27.93126058	30.96864311	33.30705709	25.99320167	29.19486482	29.70312794	25.28247542	32.00442141	30.44467718	29.25838448	31.1229927
Abx	27.88454884	26.36158535	27.84641345	31.28829395	36.26080316	25.95033767	28.91087464	29.23237978	25.16911271	32.76184497	29.98086901	29.00559917	31.46839248
Abx	27.63459297	25.96464953	27.9538151	30.934699	32.22418623	25.92763166	28.28377286	28.63501036	25.29286826	31.88829835	30.66316617	28.65724214	30.970707
Abx	27.10992782	26.10226847	27.68655123	31.65610855	NA	25.91206493	27.88249062	28.88397596	25.30172212	32.07737703	30.3704363	29.15490096	31.19953134
