# Supplementary material for: The effect of FMT and vitamin C on immunity-related genes in antibiotic-induced dysbiosis in mice
Source: PeerJ. 2023 May 11;11:e15356. doi: 10.7717/peerj.15356 (PMC10183171; doi:10.7717/peerj.15356)
Supplement: Supplemental Information 3 [file peerj-11-15356-s003.txt]

	Discovery?	P value	Mean of Control	Mean of ABX-21d	Difference	SE of difference	t ratio	df	q value
GZMB	Yes	0.000278	1.000	4.022	-3.022	0.2522	11.98	4.000	0.000140
CD3G	Yes	0.000162	1.000	2.482	-1.482	0.1077	13.76	4.000	0.000134
H2-AA	Yes	0.000750	1.000	0.07050	0.9295	0.1002	9.281	4.000	0.000296
PSMB9	Yes	0.000104	1.000	2.321	-1.321	0.08590	15.38	4.000	0.000134
CD74	Yes	0.000221	1.000	535.2	-534.2	24.89	21.46	3.000	0.000134
UBD	Yes	0.000204	1.000	28.78	-27.78	2.142	12.97	4.000	0.000134
PSMB8	No	0.321799	1.000	1.509	-0.5093	0.4509	1.130	4.000	0.081254
SAA3	Yes	0.000783	1.000	4.430	-3.430	0.3738	9.177	4.000	0.000296
H2-DMA	Yes	0.019393	1.000	0.09662	0.9034	0.2388	3.783	4.000	0.005876
SAA1	Yes	0.001206	1.000	30.76	-29.76	3.630	8.198	4.000	0.000406
SAA2	Yes	0.000180	1.000	369.4	-368.4	16.02	23.00	3.000	0.000134
CCL5	No	0.057896	1.000	1.948	-0.9478	0.3597	2.635	4.000	0.015948
