# Supplementary material for: The effect of FMT and vitamin C on immunity-related genes in antibiotic-induced dysbiosis in mice
Source: PeerJ. 2023 May 11;11:e15356. doi: 10.7717/peerj.15356 (PMC10183171; doi:10.7717/peerj.15356)
Supplement: Supplemental Information 4 [file peerj-11-15356-s004.txt]

	Discovery?	P value	Mean of Control	Mean of ABX21d+NS21d	Difference	SE of difference	t ratio	df	q value
GZMB	No	0.094755	1.000	0.7324	0.2676	0.1228	2.180	4.000	0.066992
CD3G	No	0.060637	1.000	0.7393	0.2607	0.1006	2.591	4.000	0.052602
H2-AA	Yes	0.002135	1.000	0.1511	0.8489	0.1204	7.049	4.000	0.003800
PSMB9	Yes	0.002512	1.000	0.6479	0.3521	0.05217	6.750	4.000	0.003800
CD74	Yes	0.000029	1.000	102.0	-101.0	4.738	21.31	4.000	0.000203
UBD	No	0.032109	1.000	1.662	-0.6616	0.2051	3.226	4.000	0.037835
PSMB8	No	0.381309	1.000	0.5571	0.4429	0.4506	0.9829	4.000	0.245077
SAA3	No	0.050173	1.000	0.3215	0.6785	0.2447	2.773	4.000	0.050675
H2-DMA	No	0.066962	1.000	1.664	-0.6643	0.2660	2.497	4.000	0.052602
SAA1	No	0.997973	1.000	1.001	-0.0005980	0.2213	0.002702	4.000	0.587973
SAA2	Yes	0.002688	1.000	26.45	-25.45	3.840	6.628	4.000	0.003800
CCL5	Yes	0.000239	1.000	0.4199	0.5801	0.04660	12.45	4.000	0.000846
