# Supplementary material for: The effect of FMT and vitamin C on immunity-related genes in antibiotic-induced dysbiosis in mice
Source: PeerJ. 2023 May 11;11:e15356. doi: 10.7717/peerj.15356 (PMC10183171; doi:10.7717/peerj.15356)
Supplement: Supplemental Information 5 [file peerj-11-15356-s005.txt]

	Discovery?	P value	Mean of Control	Mean of ABX21d	Difference	SE of difference	t ratio	df	q value
GZMB	Yes	0.000056	1.000	6.075	-5.075	0.2818	18.01	4.000	0.000046
CD3G	Yes	0.000163	1.000	7.004	-6.004	0.4371	13.74	4.000	0.000082
H2-AA	Yes	0.000069	1.000	2.820	-1.820	0.1064	17.11	4.000	0.000046
PSMB9	Yes	0.007235	1.000	0.5425	0.4575	0.09061	5.049	4.000	0.001624
CD74	Yes	0.003647	1.000	3.080	-2.080	0.3408	6.103	4.000	0.000921
UBD	Yes	0.000750	1.000	26.37	-25.37	2.733	9.281	4.000	0.000303
PSMB8	Yes	0.000967	1.000	1.674	-0.6736	0.07755	8.686	4.000	0.000326
SAA3	Yes	0.001133	1.000	8.713	-7.713	0.9255	8.334	4.000	0.000327
H2-DMA	No	0.157982	1.000	14.76	-13.76	7.936	1.734	4.000	0.026594
SAA1	Yes	0.000002	1.000	15.62	-14.62	0.3584	40.80	4.000	0.000004
SAA2	Yes	0.023367	1.000	3.943	-2.943	0.8243	3.570	4.000	0.004291
CCL5	Yes	0.008088	1.000	5.988	-4.988	1.020	4.892	4.000	0.001634
