# Supplementary material for: The effect of FMT and vitamin C on immunity-related genes in antibiotic-induced dysbiosis in mice
Source: PeerJ. 2023 May 11;11:e15356. doi: 10.7717/peerj.15356 (PMC10183171; doi:10.7717/peerj.15356)
Supplement: Supplemental Information 6 [file peerj-11-15356-s006.txt]

	Discovery?	P value	Mean of Control	Mean of ABX21d+NS21d	Difference	SE of difference	t ratio	df	q value
GZMB	No	0.026053	1.000	0.3989	0.6011	0.1742	3.450	4.000	0.063153
CD3G	No	0.046982	1.000	2.537	-1.537	0.5416	2.838	4.000	0.094904
H2-AA	No	0.137432	1.000	1.532	-0.5316	0.2868	1.853	4.000	0.185075
PSMB9	No	0.002051	1.000	0.3726	0.6274	0.08806	7.125	4.000	0.011321
CD74	No	0.370220	1.000	0.8500	0.1500	0.1487	1.009	4.000	0.448707
UBD	No	0.114360	1.000	1.362	-0.3618	0.1797	2.013	4.000	0.173256
PSMB8	No	0.065844	1.000	0.7446	0.2554	0.1016	2.513	4.000	0.114005
SAA3	No	0.824279	1.000	1.092	-0.09216	0.3888	0.2370	4.000	0.908206
H2-DMA	No	0.001266	1.000	0.2779	0.7221	0.08921	8.094	4.000	0.011321
SAA1	No	0.979886	1.000	0.9956	0.004420	0.1648	0.02682	4.000	0.989685
SAA2	No	0.002802	1.000	0.3601	0.6399	0.09764	6.554	4.000	0.011321
CCL5	No	0.015046	1.000	0.5568	0.4432	0.1085	4.084	4.000	0.045590
