# Supplementary material for: The effect of FMT and vitamin C on immunity-related genes in antibiotic-induced dysbiosis in mice
Source: PeerJ. 2023 May 11;11:e15356. doi: 10.7717/peerj.15356 (PMC10183171; doi:10.7717/peerj.15356)
Supplement: Supplemental Information 7 [file peerj-11-15356-s007.txt]

S5. ANOVA results for figure 6 and figure 7
Figure 6. (A) Relative expression of key genes in the intestine. blank control VS antibiotic treatment for 21 days (NS) VS antibiotic treatment for 21 days after fecal microbiota transplantation for 21 days (FMT). (B) Relative expression of key genes in the liver, blank control VS antibiotic treatment for 21 days (NS) VS antibiotic treatment for 21 days after fecal microbiota transplantation for 21 days (FMT). (ANOVA significance marker: ns: p>=0.05, *: 0.01<p<0.05, **: 0.001<p<=0.01, ***: 0.0001<p<=0.001, ****: p<=0.0001)
Figure 7. (A) Relative expression of key genes in the intestine. blank control VS 21 days of antibiotic treatment followed by fecal transplantation for 21 days VS 21 days of antibiotic treatment followed by fecal transplantation plus vitamin C. (B) Relative expression of key genes in the liver. blank control VS antibiotic treatment for 21 days after fecal transplantation for 21 days VS antibiotic treatment for 21 days after fecal transplantation plus vitamin C for 21 days. (ANOVA significance marker: ns: p>=0.05, *: 0.01<p<0.05, **: 0.001<p<=0.01, ***: 0.0001<p<=0.001, ****: p<=0.0001)

Gene	ANOVA(figure6(A))	ANOVA(figure6(B))	ANOVA(figure7(A))	ANOVA(figure7(B))
GZMB	2.30E-05	0.04	4.00E-04	0.28
CD3G	0.02	0.06	0.06	0.02
H2-AA	1.50E-05	0.02	8.90E-05	0.04
PSMB9	2.50E-05	6.90E-03	2.80E-04	0.22
CD74	4.00E-06	0.25	1.70E-04	0.14
UBD	3.40E-04	0.1	1.50E-03	1.80E-03
PSMB8	0.54	3.30E-04	0.87	2.20E-04
SAA3	0.01	0.1	9.10E-03	0.02
H2-DMA	8.90E-04	1.60E-04	3.70E-03	2.60E-04
SAA1	7.50E-06	2.40E-10	1.50E-05	1.80E-08
SAA2	2.40E-04	5.20E-03	8.80E-04	0.01
CCL5	0.03	5.70E-03	0.51	1.20E-03
